# Supplementary material for: CRISPR/dual-FRET molecular beacon for sensitive live-cell imaging of non-repetitive genomic loci
Source: Nucleic Acids Res. 2019 Aug 31;47(20):e131. doi: 10.1093/nar/gkz752 (PMC6847002; doi:10.1093/nar/gkz752)
Supplement: gkz752_Supplemental_Files [file gkz752_supplemental_files.zip]

Archive with 12 entries (12 files):
- Mao et al NAR Supplementary Movie S1.mpg
- Mao et al NAR Supplementary Movie S10.mpg
- Mao et al NAR Supplementary Movie S11.mpg
- Mao et al NAR Supplementary Movie S2.mpg
- Mao et al NAR Supplementary Movie S3.mpg
- Mao et al NAR Supplementary Movie S4.mpg
- Mao et al NAR Supplementary Movie S5.mpg
- Mao et al NAR Supplementary Movie S6.mpg
- Mao et al NAR Supplementary Movie S7.mpg
- Mao et al NAR Supplementary Movie S8.mpg
- Mao et al NAR Supplementary Movie S9.mpg
- MSQ et al NAR-01180-Met-G-2019.R1 Supplementary Materials.pdf
